# Supplementary material for: Quantitative characterization of androgen receptor protein expression and cellular localization in circulating tumor cells from patients with metastatic castration-resistant prostate cancer
Source: J Transl Med. 2014 Nov 26;12:313. doi: 10.1186/s12967-014-0313-z (PMC4252013; doi:10.1186/s12967-014-0313-z)
Supplement: Additional file 2: Table S1. — Numbers of CTCs isolated by FACS-sorting. Numbers of CTCs isolated for 42 patients, in addition to the feasibility cohort shown in Table 1. [file 12967_2014_313_MOESM2_ESM.xlsx]

## Sheet: Sheet1
Patient ID	Events on FACS
12018	23
12023	250
12024	80
12025	43
12026	135
12030	180
12031	443
12034	34
12035	74
12036	14
12038	47
12039	46
12040	239
12041	205
12042	19
12044	79
12045	42
12046	246
12047	161
12048	17454
12049	0
12050	25
12051	7
12052	119
12053	0
12054	68
12055	3
12056	379
12060	60
12062	2148
12064	67
12065	184
12066	158
12067	1
12068	1174
12069	203
12070	491
12071	118
12072	6
12073	0
12074	8
12077	clotted
