# Supplementary material for: Quantitative characterization of androgen receptor protein expression and cellular localization in circulating tumor cells from patients with metastatic castration-resistant prostate cancer
Source: J Transl Med. 2014 Nov 26;12:313. doi: 10.1186/s12967-014-0313-z (PMC4252013; doi:10.1186/s12967-014-0313-z)
Supplement: Additional file 7: Table S2. — CTCs from repeat blood draws analyzed by ImageStreamX. Table comparing intra-patient variability of the median AR intensity and similarity index for three patients whose blood was drawn at two different time points within six weeks. [file 12967_2014_313_MOESM7_ESM.xlsx]

## Sheet: Sheet1
Patient ID	PSA (ng/mL)	CTCs	Median AR intensity (range)	AR-high CTCs
12088	0.06	21	3184 (-1368-4502881)	4
12088	0.06	100	1670 (-13453-118622)	13
14093	1.83	7	2578 (-8042-29243)	2
14093	1.98	23	3774 (-9141-11261273)	8
12028-101	37.23	50	4910 (-3059-11054469)	12
12028-101	46.31	29	4050 (-5317-359215)	7
